# Supplementary material for: Efficacy and Safety of Video-Laryngoscopy versus Direct Laryngoscopy for Double-Lumen Endotracheal Intubation: A Systematic Review and Meta-Analysis
Source: J Clin Med. 2021 Nov 25;10(23):5524. doi: 10.3390/jcm10235524 (PMC8658072; doi:10.3390/jcm10235524)
Supplement: Supplementary file 1 [file jcm-10-05524-s001.zip]

Archive with 1 entries (1 files):
- jcm-1458232-supplementary.pdf
